# Supplementary material for: Association of DROSHA Variants with Susceptibility and Outcomes in Childhood Acute Lymphoblastic Leukemia
Source: Curr Issues Mol Biol. 2025 Jun 19;47(6):473. doi: 10.3390/cimb47060473 (PMC12191901; doi:10.3390/cimb47060473)
Supplement: Supplementary file 1 [file cimb-47-00473-s001.zip]

Archive with 1 entries (1 files):
- cimb-3691805-supplementary.pdf
